# Supplementary material for: Can Millet Consumption Help Manage Hyperlipidemia and Obesity?: A Systematic Review and Meta-Analysis
Source: Front Nutr. 2021 Aug 17;8:700778. doi: 10.3389/fnut.2021.700778 (PMC8416111; doi:10.3389/fnut.2021.700778)
Supplement: Supplementary file 1 [file Table_1.XLSX]

## Sheet: Study charecteristics
Author	Type of millet	Test meal	Parameter studied	Sample size	Age group (yrs)	Study design	Study duration	Review
Singh et al., 2020	Finger millet	Designer finger millet meal	Total cholesterol, triglyceride, LDL-C, VLDL-C, HDL-C, weight, BMI, systolic blood pressure and diastolic blood pressure, TNF - α and interleukin-6	60	44.4 ± 9.16	Feeding intervention conducted by feeding desinger finger millet diet and studied the changes in pre and post intervention values of the parameters were documented.	12 weeks	Included for meta-analysis. The author confirmed that the study was conducted usign finger millet
Kumari et al., 2020	Finger millet	Porridge	Total cholesterol	18	45.6 ± 5.6	Randomised cross over study conducted by feeding finger millet porridge to intervention group. Control group was consuming regular diet. Pre and post study values were recorded.	8 weeks	Included for meta-analysis
Hymavathi et al., 2017	Finger millet	Biscuit	Total cholesterol, triglyceride, LDL-C, HDL-C	11	20 to 50 yrs	Feeding intervention conducted by feeding finger millet biscuit and the changes in pre and post intervention values of the parameters were documented.	21 days	Included for meta-analysis
Ren et al., 2018	Foxtail millet	Bread	Total cholesterol, triglyceride, LDL-C, VLDL-C, HDL-C, weight, BMI, systolic blood pressure and diastolic blood pressure, TNF - α and interleukin-6	64	56 ± 7.1	Open labeled self controlled clinical intervention by feeding foxtail millet steam cooked bread and the changes were documented from pre and post intervention values of the parameters indicated.	12 weeks	Inlcuded. Wherever needed the units were changed to common units that was used in this systematic review.
Sobhana et al., 2020	Mixed millet	Roti	Total cholesterol, triglyceride, LDL-C, VLDL-C, HDL-C, weight, BMI, systolic blood pressure and diastolic blood pressure	47	51.72 ± 1.09	Millet based roti was fed to intervention group (n=47) and control group (n=47) was consuming regular diet. Both pre and post study values were recorded.	3 months	Included for meta-analysis
Ugare et al., 2014	Banyard millet	Upma/Cooked like rice	Total cholesterol, triglyceride, LDL-C, VLDL-C, HDL-C	6	37 to 40 yrs	breakfast, lunch and dinner was provided with banyard millet upma or rice form then pre and post study paramenters were documented.	28 yrs	Included for meta-analysis
Geetha et al., 2019	Mixed millet	Dumpling	Total cholesterol, triglyceride, LDL-C, VLDL-C, HDL-C, BMI, Weight	30	Not indicated	Randomised feeding intervention were millet dumpling was given for lunch to intervention group. Control group were consuming regular diet.	120 days	Included for meta-analysis
Anusha et al., 2018	Foxtail millet	Meal	Total cholesterol, triglyceride, LDL-C, VLDL-C, HDL-C	12	20 to 50 yrs	quinoa was given for a month and then after a washout period of 15 days foxtail millet diet was given in place of rice. pre and post study values were recorded.	30 days	Included for meta-analysis
Vedamanickam et al., 2020	Mixed millet	Meal	Total cholesterol, triglyceride, LDL-C, VLDL-C, HDL-C, BMI, systoli and diastolic blood pressure	80	40 to 60 yrs	Cross sectional study included the participants who consume millets thirce a week and control group deosnt consume millet	1 yr	Included for meta-analysis
Tiwari and Srivastava, 2017	Finger millet	Bun	Total cholesterol, triglyceride, LDL-C, VLDL-C, HDL-C	15	40 to 50 yrs	Low GI finger millet bun was fed to intervention group. Pre and post intervention changes were docuemented.	60 days	Included for meta-analysis
Rao et al., 2019	Mixed millet	Meal	Total cholesterol, triglyceride, LDL-C, VLDL-C, HDL-C, BMI, systoli and diastolic blood pressure	69	50 to 52 yrs	Cross sectional study included the participants who consume millets thirce a week and control group deosnt consume millet	2 yrs	Included for meta-analysis
Thathola et al., 2010	Foxtail millet	Biscuit and Burfi	Total cholesterol, triglyceride, LDL-C, VLDL-C, HDL-C	10	36 to 78 yrs	Case control clinical trial followed by cross over clinical trial	60 days	Included for meta-analysis
Anushia et al., 2019	Millet	Meal	Total cholesterol, triglyceride, LDL-C, BMI	88	30 to 50 yrs	Randomised trial in which the intervention group received councelling to include millet in daily diet (n=44) and was monitored trhgouh telephone. Control group wer consuming regular diet (n=44).	3 months	The pre and post treatment values were considered for meta-analysis
Itagi et al., 2012	Foxtail millet	Meal	Total cholesterol, triglyceride, HDL-C	9	>40 yrs	Low Glycemic index foxtail millet diabetic mix was fed to intervention group.	4 weeks	Included for meta-analysis
Surekha et al., 2013	Banyard millet	Health mix	Total cholesterol, triglyceride, LDL-C, VLDL-C, HDL-C, weight	7	25 to 45 yrs	Randomised feeding trial were intervention group was given with banyard millet health mix.	28 days	Included for meta-analysis
Hou et a., 2018	Foxtail millet	Bread	Total cholesterol, triglyceride, LDL-C, VLDL-C, HDL-C, weight, BMI, systolic blood pressure and diastolic blood pressure, TNF - α and interleukin-6	45	40 to 65 yrs	Open-labeled self-controleld trial were intervention group was fed with foxtail millet steam cooked bread. Pre and post intervention values were recorded.	12 weeks	Included for meta-analysis
Jali et al., 2012	Foxtail millet	Therapautic food	Total cholesterol, triglyceride, LDL-C, VLDL-C, HDL-C	300	Not mentioned	Randomised cross over study	90 days	Included for meta-analysis. The SD values that was used for analysis was shared by Dr Jali
Joshi and Srivastava, 2021	Banyard millet	Cooked like cumin rice	Total cholesterol, triglyceride, LDL-C, VLDL-C, HDL-C	15	24 to 26 yrs	Feeding intervention for 2 moths with Barnyard millet meal then for last one month the supplementation was not given and only observed the changes in parameters.	60 days	The parameters that was monitored for the period of 2 months only was taken for meta-analysis. rest of one month was non-supplementation period which was not taken for meta-analysis.
Anunciacao et al., 2019	Sorghum	extracted sorghum as breakfast cereal or as drink by mixing sorghum flour in milk	Anthropometric variables such as weight, BMI, waist circumference, sagittal abdominal diameter, waist to height ratio and body fat percentage	24	18 to 40 yrs	Randomised control cross over clinical trial	8 weeks	The study was conducted by comparing with wheat prepared in a similar form. However, pre and post treatment results for sorghum was taken for meta-analysis.
